# Supplementary material for: Preparation of ESAT6-Fc Fusion Protein and Its Therapeutic Efficacy and Immune Mechanisms in Allergic Asthma Mice via Intranasal Immunization
Source: Molecules. 2025 Dec 19;31(1):7. doi: 10.3390/molecules31010007 (PMC12787016; doi:10.3390/molecules31010007)
Supplement: Supplementary file 1 [file molecules-31-00007-s001.zip]

Archive with 1 entries (1 files):
- molecules-3972550-supplementary.pdf
